# Supplementary material for: Why Collect and Use Race/Ethnicity Data? A Qualitative Case Study on the Perspectives of Mental Health Providers and Patients During COVID-19
Source: Int J Environ Res Public Health. 2024 Nov 12;21(11):1499. doi: 10.3390/ijerph21111499 (PMC11593584; doi:10.3390/ijerph21111499)
Supplement: Supplementary file 1 [file ijerph-21-01499-s001.zip]

Archive with 1 entries (1 files):
- ijerph-3194440-supplementary.pdf
